# Supplementary material for: Estimation of genetic parameters and genotype-by-environment interactions related to acute ammonia stress in Pacific white shrimp (Litopenaeus vannamei) juveniles at two different salinity levels
Source: PLoS One. 2017 Mar 22;12(3):e0173835. doi: 10.1371/journal.pone.0173835 (PMC5362081; doi:10.1371/journal.pone.0173835)
Supplement: S1 Table — (XLSX) [file pone.0173835.s001.xlsx]

## Sheet: Sheet1
P	0.5078	The average survival rate			P	The heritability from probit	The adjusted heritability
H2_probit	0.631	The heritability from probit		SS50H	0.5078	0.631	0.402
H2_observed	0.401651	The adjusted heritability		SS50L	0.5027	0.34	0.216
				SS50M	0.50525	0.414	0.264
