# Supplementary material for: Estimation of genetic parameters and genotype-by-environment interactions related to acute ammonia stress in Pacific white shrimp (Litopenaeus vannamei) juveniles at two different salinity levels
Source: PLoS One. 2017 Mar 22;12(3):e0173835. doi: 10.1371/journal.pone.0173835 (PMC5362081; doi:10.1371/journal.pone.0173835)
Supplement: S2 Table — (XLSX) [file pone.0173835.s002.xlsx]

## Sheet: Sheet2
AnimalID	FamilyID	ST	BL	Salinity ID
N0000001	F1605210	8	2.17	30‰
N0000002	F1605210	10	2.87	30‰
N0000003	F1605210	14	2.17	30‰
N0000004	F1605210	16	2.07	30‰
N0000005	F1605210	16	3.97	30‰
N0000006	F1605210	17	1.87	30‰
N0000007	F1605210	17	1.97	30‰
N0000008	F1605210	18	3.07	30‰
N0000009	F1605210	18	1.67	30‰
N0000010	F1605210	18	2.67	30‰
N0000011	F1605210	19	3.17	30‰
N0000012	F1605210	19	3.47	30‰
N0000013	F1605210	19	4.37	30‰
N0000014	F1605210	20	3.17	30‰
N0000015	F1605210	20	4.07	30‰
N0000016	F1605210	22	2.67	30‰
N0000017	F1605210	23	2.77	30‰
N0000018	F1605210	23	2.77	30‰
N0000019	F1605210	24	3.07	30‰
N0000020	F1605210	25	3.07	30‰
N0000021	F1605210	25	2.37	30‰
N0000022	F1605210	27	4.17	30‰
N0000023	F1605210	28	2.47	30‰
N0000024	F1605210	30	4.07	30‰
N0000025	F1605210	30	3.37	30‰
N0000026	F1605210	30	2.17	30‰
N0000027	F1605210	33	3.17	30‰
N0000028	F1605210	35	2.47	30‰
N0000029	F1605210	36	2.17	30‰
N0000030	F1605210	36	2.97	30‰
N0000031	F1605210	39	3.07	30‰
N0000032	F1605210	40	5.27	30‰
N0000033	F1605188	16	3.87	30‰
N0000034	F1605188	25	3.07	30‰
N0000035	F1605188	29	4.27	30‰
N0000036	F1605188	30	4.37	30‰
N0000037	F1605188	30	4.47	30‰
N0000038	F1605188	30	4.37	30‰
N0000039	F1605188	33	4.47	30‰
N0000040	F1605188	34	2.87	30‰
N0000041	F1605188	35	3.07	30‰
N0000042	F1605188	35	3.97	30‰
N0000043	F1605188	35	3.87	30‰
N0000044	F1605188	36	3.77	30‰
N0000045	F1605188	37	2.77	30‰
N0000046	F1605188	37	2.27	30‰
N0000047	F1605188	38	2.67	30‰
N0000048	F1605188	39	2.37	30‰
N0000049	F1605188	39	2.67	30‰
N0000050	F1605188	40	3.27	30‰
N0000051	F1605188	40	3.37	30‰
N0000052	F1605188	42	4.17	30‰
N0000053	F1605188	43	3.97	30‰
N0000054	F1605188	43	4.17	30‰
N0000055	F1605188	44	3.87	30‰
N0000056	F1605188	45	3.97	30‰
N0000057	F1605188	45	3.57	30‰
N0000058	F1605188	45	3.27	30‰
N0000059	F1605188	46	3.97	30‰
N0000060	F1605188	46	4.37	30‰
N0000061	F1605188	47	3.37	30‰
N0000062	F1605188	47	3.87	30‰
N0000063	F1605188	52	3.77	30‰
N0000064	F1605188	53	4.17	30‰
N0000065	F1605188	53	2.67	30‰
N0000066	F1605188	54	3.67	30‰
N0000067	F1605188	54	2.77	30‰
N0000068	F1605188	55	3.67	30‰
N0000069	F1605188	56	3.67	30‰
N0000070	F1605188	57	4.47	30‰
N0000071	F1605188	58	3.67	30‰
N0000072	F1605188	64	3.77	30‰
N0000073	F1605188	68	5.27	30‰
N0000074	F1605189	10	2.47	30‰
N0000075	F1605189	15	4.47	30‰
N0000076	F1605189	16	3.17	30‰
N0000077	F1605189	16	3.47	30‰
N0000078	F1605189	16	2.87	30‰
N0000079	F1605189	17	1.77	30‰
N0000080	F1605189	17	3.07	30‰
N0000081	F1605189	18	3.57	30‰
N0000082	F1605189	19	3.27	30‰
N0000083	F1605189	19	1.17	30‰
N0000084	F1605189	19	1.37	30‰
N0000085	F1605189	19	5.47	30‰
N0000086	F1605189	20	2.07	30‰
N0000087	F1605189	20	1.17	30‰
N0000088	F1605189	20	3.57	30‰
N0000089	F1605189	25	4.47	30‰
N0000090	F1605189	25	2.67	30‰
N0000091	F1605189	28	4.57	30‰
N0000092	F1605189	30	3.57	30‰
N0000093	F1605189	30	3.37	30‰
N0000094	F1605189	33	3.37	30‰
N0000095	F1605189	34	4.07	30‰
N0000096	F1605189	36	3.47	30‰
N0000097	F1605189	37	2.57	30‰
N0000098	F1605189	38	2.27	30‰
N0000099	F1605189	39	2.07	30‰
N0000100	F1605189	39	3.77	30‰
N0000101	F1605189	40	2.27	30‰
N0000102	F1605189	40	2.97	30‰
N0000103	F1605189	40	4.67	30‰
N0000104	F1605189	40	2.87	30‰
N0000105	F1605189	42	2.67	30‰
N0000106	F1605189	42	2.77	30‰
N0000107	F1605189	43	4.47	30‰
N0000108	F1605189	44	2.67	30‰
N0000109	F1605189	44	4.27	30‰
N0000110	F1605189	45	3.87	30‰
N0000111	F1605189	45	3.57	30‰
N0000112	F1605189	49	3.57	30‰
N0000113	F1605189	50	3.87	30‰
N0000114	F1605189	50	3.77	30‰
N0000115	F1605189	50	3.27	30‰
N0000116	F1605189	50	4.17	30‰
N0000117	F1605189	54	2.97	30‰
N0000118	F1605189	59	3.47	30‰
N0000119	F1605189	64	5.77	30‰
N0000120	F1605189	68	5.27	30‰
N0000121	F1605190	15	3.87	30‰
N0000122	F1605190	19	3.07	30‰
N0000123	F1605190	20	3.27	30‰
N0000124	F1605190	29	3.67	30‰
N0000125	F1605190	30	4.37	30‰
N0000126	F1605190	33	3.37	30‰
N0000127	F1605190	33	3.87	30‰
N0000128	F1605190	34	3.17	30‰
N0000129	F1605190	37	2.77	30‰
N0000130	F1605190	38	2.87	30‰
N0000131	F1605190	39	3.57	30‰
N0000132	F1605190	39	2.87	30‰
N0000133	F1605190	39	2.47	30‰
N0000134	F1605190	39	3.47	30‰
N0000135	F1605190	39	3.27	30‰
N0000136	F1605190	39	3.77	30‰
N0000137	F1605190	40	4.27	30‰
N0000138	F1605190	43	3.47	30‰
N0000139	F1605190	43	4.47	30‰
N0000140	F1605190	44	3.77	30‰
N0000141	F1605190	44	3.87	30‰
N0000142	F1605190	45	4.97	30‰
N0000143	F1605190	45	5.37	30‰
N0000144	F1605190	45	5.47	30‰
N0000145	F1605190	47	3.87	30‰
N0000146	F1605190	47	3.37	30‰
N0000147	F1605190	48	3.57	30‰
N0000148	F1605190	49	4.57	30‰
N0000149	F1605190	49	3.77	30‰
N0000150	F1605190	50	4.87	30‰
N0000151	F1605190	50	3.47	30‰
N0000152	F1605190	50	3.67	30‰
N0000153	F1605190	50	4.27	30‰
N0000154	F1605190	50	3.77	30‰
N0000155	F1605190	52	3.57	30‰
N0000156	F1605190	53	5.37	30‰
N0000157	F1605190	54	3.17	30‰
N0000158	F1605190	55	3.27	30‰
N0000159	F1605190	57	4.37	30‰
N0000160	F1605190	58	4.67	30‰
N0000161	F1605190	62	4.67	30‰
N0000162	F1605193	5	3.17	30‰
N0000163	F1605193	16	4.07	30‰
N0000164	F1605193	35	3.37	30‰
N0000165	F1605193	37	4.47	30‰
N0000166	F1605193	40	2.97	30‰
N0000167	F1605193	42	3.37	30‰
N0000168	F1605193	45	3.07	30‰
N0000169	F1605193	45	3.87	30‰
N0000170	F1605193	46	3.17	30‰
N0000171	F1605193	47	3.67	30‰
N0000172	F1605193	47	3.47	30‰
N0000173	F1605193	47	3.17	30‰
N0000174	F1605193	48	3.67	30‰
N0000175	F1605193	49	3.37	30‰
N0000176	F1605193	50	4.27	30‰
N0000177	F1605193	54	3.67	30‰
N0000178	F1605193	55	5.07	30‰
N0000179	F1605193	57	3.97	30‰
N0000180	F1605193	58	4.77	30‰
N0000181	F1605193	58	4.07	30‰
N0000182	F1605193	60	3.47	30‰
N0000183	F1605193	60	4.27	30‰
N0000184	F1605193	62	4.37	30‰
N0000185	F1605193	62	4.47	30‰
N0000186	F1605193	63	4.37	30‰
N0000187	F1605193	64	4.27	30‰
N0000188	F1605193	65	4.07	30‰
N0000189	F1605193	68	4.77	30‰
N0000190	F1605193	68	4.67	30‰
N0000191	F1605193	68	3.77	30‰
N0000192	F1605193	69	4.67	30‰
N0000193	F1605193	69	4.07	30‰
N0000194	F1605193	70	4.97	30‰
N0000195	F1605193	78	3.67	30‰
N0000196	F1605193	78	4.37	30‰
N0000197	F1605193	78	3.77	30‰
N0000198	F1605133	6	4.87	30‰
N0000199	F1605133	19	2.67	30‰
N0000200	F1605133	20	4.07	30‰
N0000201	F1605133	20	4.27	30‰
N0000202	F1605133	24	3.57	30‰
N0000203	F1605133	27	4.27	30‰
N0000204	F1605133	30	3.37	30‰
N0000205	F1605133	30	3.07	30‰
N0000206	F1605133	30	3.77	30‰
N0000207	F1605133	30	3.87	30‰
N0000208	F1605133	35	2.77	30‰
N0000209	F1605133	37	2.77	30‰
N0000210	F1605133	37	3.37	30‰
N0000211	F1605133	38	4.27	30‰
N0000212	F1605133	39	4.07	30‰
N0000213	F1605133	39	2.37	30‰
N0000214	F1605133	39	3.27	30‰
N0000215	F1605133	40	2.87	30‰
N0000216	F1605133	40	4.27	30‰
N0000217	F1605133	42	3.37	30‰
N0000218	F1605133	43	5.97	30‰
N0000219	F1605133	45	5.27	30‰
N0000220	F1605133	47	3.67	30‰
N0000221	F1605133	47	3.17	30‰
N0000222	F1605133	49	5.07	30‰
N0000223	F1605133	49	3.37	30‰
N0000224	F1605133	50	3.97	30‰
N0000225	F1605133	50	3.67	30‰
N0000226	F1605133	50	4.37	30‰
N0000227	F1605133	52	4.17	30‰
N0000228	F1605133	53	4.27	30‰
N0000229	F1605133	53	3.87	30‰
N0000230	F1605133	53	4.37	30‰
N0000231	F1605133	54	4.07	30‰
N0000232	F1605133	54	3.67	30‰
N0000233	F1605133	54	4.17	30‰
N0000234	F1605133	55	3.87	30‰
N0000235	F1605133	57	4.87	30‰
N0000236	F1605133	59	4.67	30‰
N0000237	F1605133	60	4.47	30‰
N0000238	F1605133	60	4.17	30‰
N0000239	F1605133	63	4.07	30‰
N0000240	F1605133	67	3.47	30‰
N0000241	F1605134	19	2.87	30‰
N0000242	F1605134	25	4.17	30‰
N0000243	F1605134	27	3.27	30‰
N0000244	F1605134	29	3.27	30‰
N0000245	F1605134	30	4.37	30‰
N0000246	F1605134	30	3.57	30‰
N0000247	F1605134	33	2.97	30‰
N0000248	F1605134	33	2.27	30‰
N0000249	F1605134	34	2.27	30‰
N0000250	F1605134	34	2.87	30‰
N0000251	F1605134	36	1.97	30‰
N0000252	F1605134	40	3.77	30‰
N0000253	F1605134	40	2.27	30‰
N0000254	F1605134	41	4.07	30‰
N0000255	F1605134	42	2.67	30‰
N0000256	F1605134	43	2.17	30‰
N0000257	F1605134	43	3.27	30‰
N0000258	F1605134	43	3.07	30‰
N0000259	F1605134	44	2.37	30‰
N0000260	F1605134	44	3.97	30‰
N0000261	F1605134	44	2.47	30‰
N0000262	F1605134	45	2.77	30‰
N0000263	F1605134	45	4.17	30‰
N0000264	F1605134	45	3.97	30‰
N0000265	F1605134	47	2.87	30‰
N0000266	F1605134	48	3.67	30‰
N0000267	F1605134	50	3.27	30‰
N0000268	F1605134	50	3.07	30‰
N0000269	F1605134	50	4.87	30‰
N0000270	F1605134	50	2.17	30‰
N0000271	F1605134	53	4.47	30‰
N0000272	F1605134	55	3.67	30‰
N0000273	F1605134	57	4.77	30‰
N0000274	F1605214	9	2.97	30‰
N0000275	F1605214	16	2.47	30‰
N0000276	F1605214	17	2.57	30‰
N0000277	F1605214	26	2.67	30‰
N0000278	F1605214	27	3.47	30‰
N0000279	F1605214	33	3.57	30‰
N0000280	F1605214	36	3.07	30‰
N0000281	F1605214	37	2.87	30‰
N0000282	F1605214	37	2.37	30‰
N0000283	F1605214	39	4.67	30‰
N0000284	F1605214	42	4.17	30‰
N0000285	F1605214	42	4.37	30‰
N0000286	F1605214	44	3.77	30‰
N0000287	F1605214	44	2.17	30‰
N0000288	F1605214	44	3.87	30‰
N0000289	F1605214	44	4.47	30‰
N0000290	F1605214	45	5.07	30‰
N0000291	F1605214	45	3.47	30‰
N0000292	F1605214	45	2.87	30‰
N0000293	F1605214	45	4.57	30‰
N0000294	F1605214	45	2.67	30‰
N0000295	F1605214	46	4.97	30‰
N0000296	F1605214	49	4.77	30‰
N0000297	F1605214	53	3.27	30‰
N0000298	F1605214	53	3.37	30‰
N0000299	F1605214	53	4.17	30‰
N0000300	F1605214	54	3.67	30‰
N0000301	F1605214	57	2.27	30‰
N0000302	F1605214	58	4.97	30‰
N0000303	F1605214	60	4.77	30‰
N0000304	F1605214	60	5.37	30‰
N0000305	F1605214	60	3.47	30‰
N0000306	F1605214	60	4.67	30‰
N0000307	F1605214	65	3.77	30‰
N0000308	F1605214	66	3.77	30‰
N0000309	F1605214	68	4.97	30‰
N0000310	F1605167	12	4.87	30‰
N0000311	F1605167	14	3.57	30‰
N0000312	F1605167	25	3.37	30‰
N0000313	F1605167	33	3.37	30‰
N0000314	F1605167	33	4.27	30‰
N0000315	F1605167	39	2.27	30‰
N0000316	F1605167	39	2.77	30‰
N0000317	F1605167	39	3.37	30‰
N0000318	F1605167	39	2.57	30‰
N0000319	F1605167	40	3.67	30‰
N0000320	F1605167	40	4.77	30‰
N0000321	F1605167	42	4.47	30‰
N0000322	F1605167	43	4.67	30‰
N0000323	F1605167	43	5.57	30‰
N0000324	F1605167	44	4.87	30‰
N0000325	F1605167	44	2.67	30‰
N0000326	F1605167	45	3.57	30‰
N0000327	F1605167	45	3.97	30‰
N0000328	F1605167	46	5.47	30‰
N0000329	F1605167	47	5.07	30‰
N0000330	F1605167	47	3.37	30‰
N0000331	F1605167	49	3.27	30‰
N0000332	F1605167	49	4.37	30‰
N0000333	F1605167	49	4.47	30‰
N0000334	F1605167	50	3.57	30‰
N0000335	F1605167	52	4.57	30‰
N0000336	F1605167	52	3.07	30‰
N0000337	F1605167	53	4.17	30‰
N0000338	F1605167	53	3.57	30‰
N0000339	F1605167	53	3.67	30‰
N0000340	F1605167	53	3.37	30‰
N0000341	F1605167	53	3.47	30‰
N0000342	F1605167	53	3.67	30‰
N0000343	F1605167	54	3.17	30‰
N0000344	F1605167	55	3.17	30‰
N0000345	F1605167	57	4.07	30‰
N0000346	F1605167	58	5.07	30‰
N0000347	F1605167	60	4.17	30‰
N0000348	F1605167	62	4.47	30‰
N0000349	F1605167	68	4.57	30‰
N0000350	F1605172	5	3.67	30‰
N0000351	F1605172	9	3.57	30‰
N0000352	F1605172	18	4.07	30‰
N0000353	F1605172	18	3.87	30‰
N0000354	F1605172	23	4.57	30‰
N0000355	F1605172	24	2.97	30‰
N0000356	F1605172	25	3.27	30‰
N0000357	F1605172	26	3.17	30‰
N0000358	F1605172	26	2.27	30‰
N0000359	F1605172	27	1.97	30‰
N0000360	F1605172	28	3.17	30‰
N0000361	F1605172	29	3.27	30‰
N0000362	F1605172	30	4.17	30‰
N0000363	F1605172	30	3.87	30‰
N0000364	F1605172	32	4.37	30‰
N0000365	F1605172	34	2.27	30‰
N0000366	F1605172	34	3.17	30‰
N0000367	F1605172	34	4.07	30‰
N0000368	F1605172	35	4.87	30‰
N0000369	F1605172	36	3.47	30‰
N0000370	F1605172	36	4.77	30‰
N0000371	F1605172	37	3.37	30‰
N0000372	F1605172	37	3.67	30‰
N0000373	F1605172	37	7.47	30‰
N0000374	F1605172	37	3.07	30‰
N0000375	F1605172	38	2.27	30‰
N0000376	F1605172	39	3.07	30‰
N0000377	F1605172	39	3.27	30‰
N0000378	F1605172	40	3.37	30‰
N0000379	F1605172	40	3.47	30‰
N0000380	F1605172	40	3.07	30‰
N0000381	F1605172	40	3.57	30‰
N0000382	F1605172	42	2.87	30‰
N0000383	F1605172	42	3.17	30‰
N0000384	F1605172	42	3.57	30‰
N0000385	F1605172	43	3.87	30‰
N0000386	F1605172	43	3.17	30‰
N0000387	F1605172	43	3.67	30‰
N0000388	F1605172	44	2.77	30‰
N0000389	F1605172	45	4.27	30‰
N0000390	F1605172	45	3.67	30‰
N0000391	F1605172	47	4.37	30‰
N0000392	F1605172	50	4.37	30‰
N0000393	F1605172	55	4.17	30‰
N0000394	F1605172	58	4.77	30‰
N0000395	F1605170	10	3.37	30‰
N0000396	F1605170	13	3.57	30‰
N0000397	F1605170	26	3.37	30‰
N0000398	F1605170	27	2.47	30‰
N0000399	F1605170	30	3.87	30‰
N0000400	F1605170	30	3.97	30‰
N0000401	F1605170	30	2.17	30‰
N0000402	F1605170	32	4.37	30‰
N0000403	F1605170	33	2.87	30‰
N0000404	F1605170	35	3.27	30‰
N0000405	F1605170	35	3.37	30‰
N0000406	F1605170	35	3.27	30‰
N0000407	F1605170	36	3.57	30‰
N0000408	F1605170	37	2.97	30‰
N0000409	F1605170	38	2.37	30‰
N0000410	F1605170	39	2.97	30‰
N0000411	F1605170	40	2.77	30‰
N0000412	F1605170	40	2.67	30‰
N0000413	F1605170	40	3.37	30‰
N0000414	F1605170	40	3.27	30‰
N0000415	F1605170	40	2.27	30‰
N0000416	F1605170	40	2.47	30‰
N0000417	F1605170	40	3.27	30‰
N0000418	F1605170	43	2.67	30‰
N0000419	F1605170	43	1.97	30‰
N0000420	F1605170	43	4.07	30‰
N0000421	F1605170	43	3.17	30‰
N0000422	F1605170	43	3.37	30‰
N0000423	F1605170	43	4.27	30‰
N0000424	F1605170	43	3.67	30‰
N0000425	F1605170	43	3.17	30‰
N0000426	F1605170	46	3.17	30‰
N0000427	F1605170	47	4.17	30‰
N0000428	F1605170	47	4.17	30‰
N0000429	F1605170	48	4.17	30‰
N0000430	F1605170	50	4.37	30‰
N0000431	F1605170	50	4.47	30‰
N0000432	F1605170	50	4.77	30‰
N0000433	F1605170	50	3.47	30‰
N0000434	F1605170	53	3.37	30‰
N0000435	F1605180	8	3.87	30‰
N0000436	F1605180	10	2.87	30‰
N0000437	F1605180	10	3.67	30‰
N0000438	F1605180	13	4.47	30‰
N0000439	F1605180	19	4.87	30‰
N0000440	F1605180	28	3.77	30‰
N0000441	F1605180	37	3.37	30‰
N0000442	F1605180	38	2.77	30‰
N0000443	F1605180	39	2.57	30‰
N0000444	F1605180	39	3.07	30‰
N0000445	F1605180	39	2.97	30‰
N0000446	F1605180	40	3.07	30‰
N0000447	F1605180	42	3.97	30‰
N0000448	F1605180	45	3.67	30‰
N0000449	F1605180	45	3.27	30‰
N0000450	F1605180	47	4.67	30‰
N0000451	F1605180	47	3.77	30‰
N0000452	F1605180	47	3.17	30‰
N0000453	F1605180	49	4.17	30‰
N0000454	F1605180	49	4.07	30‰
N0000455	F1605180	50	3.87	30‰
N0000456	F1605180	50	3.97	30‰
N0000457	F1605180	50	4.47	30‰
N0000458	F1605180	50	3.77	30‰
N0000459	F1605180	52	4.77	30‰
N0000460	F1605180	53	4.17	30‰
N0000461	F1605180	54	3.67	30‰
N0000462	F1605180	54	3.87	30‰
N0000463	F1605180	57	2.87	30‰
N0000464	F1605180	57	3.97	30‰
N0000465	F1605180	58	3.27	30‰
N0000466	F1605180	60	4.67	30‰
N0000467	F1605180	60	4.97	30‰
N0000468	F1605180	65	3.47	30‰
N0000469	F1605180	67	4.37	30‰
N0000470	F1605180	67	3.37	30‰
N0000471	F1605180	68	4.07	30‰
N0000472	F1605180	70	4.37	30‰
N0000473	F1605180	78	4.67	30‰
N0000474	F1605180	78	4.37	30‰
N0000475	F1605180	78	4.47	30‰
N0000476	F1605182	5	3.17	30‰
N0000477	F1605182	10	3.17	30‰
N0000478	F1605182	10	2.87	30‰
N0000479	F1605182	10	2.97	30‰
N0000480	F1605182	13	4.27	30‰
N0000481	F1605182	16	2.37	30‰
N0000482	F1605182	17	3.57	30‰
N0000483	F1605182	18	3.17	30‰
N0000484	F1605182	26	4.17	30‰
N0000485	F1605182	28	3.57	30‰
N0000486	F1605182	30	3.97	30‰
N0000487	F1605182	30	4.27	30‰
N0000488	F1605182	30	3.67	30‰
N0000489	F1605182	32	3.27	30‰
N0000490	F1605182	32	3.37	30‰
N0000491	F1605182	32	3.57	30‰
N0000492	F1605182	33	3.77	30‰
N0000493	F1605182	33	3.67	30‰
N0000494	F1605182	34	4.07	30‰
N0000495	F1605182	35	2.87	30‰
N0000496	F1605182	36	3.47	30‰
N0000497	F1605182	37	2.87	30‰
N0000498	F1605182	37	2.87	30‰
N0000499	F1605182	37	2.67	30‰
N0000500	F1605182	37	2.07	30‰
N0000501	F1605182	38	1.97	30‰
N0000502	F1605182	39	2.77	30‰
N0000503	F1605182	39	3.37	30‰
N0000504	F1605182	39	3.27	30‰
N0000505	F1605182	42	3.17	30‰
N0000506	F1605182	42	3.97	30‰
N0000507	F1605182	42	2.87	30‰
N0000508	F1605182	42	2.77	30‰
N0000509	F1605182	43	3.47	30‰
N0000510	F1605182	44	4.37	30‰
N0000511	F1605182	44	3.67	30‰
N0000512	F1605182	45	4.57	30‰
N0000513	F1605182	45	4.37	30‰
N0000514	F1605182	45	3.37	30‰
N0000515	F1605182	49	3.97	30‰
N0000516	F1605182	50	3.87	30‰
N0000517	F1605182	52	4.67	30‰
N0000518	F1605182	53	3.77	30‰
N0000519	F1605183	13	3.77	30‰
N0000520	F1605183	15	3.07	30‰
N0000521	F1605183	15	3.27	30‰
N0000522	F1605183	17	3.97	30‰
N0000523	F1605183	37	2.27	30‰
N0000524	F1605183	37	3.07	30‰
N0000525	F1605183	38	3.97	30‰
N0000526	F1605183	39	3.47	30‰
N0000527	F1605183	39	3.07	30‰
N0000528	F1605183	45	3.57	30‰
N0000529	F1605183	45	3.67	30‰
N0000530	F1605183	45	3.97	30‰
N0000531	F1605183	45	3.67	30‰
N0000532	F1605183	45	3.87	30‰
N0000533	F1605183	45	2.77	30‰
N0000534	F1605183	53	4.37	30‰
N0000535	F1605183	55	3.47	30‰
N0000536	F1605183	57	4.17	30‰
N0000537	F1605183	57	4.17	30‰
N0000538	F1605183	58	4.67	30‰
N0000539	F1605183	19	3.57	30‰
N0000540	F1605183	19	4.07	30‰
N0000541	F1605183	19	4.07	30‰
N0000542	F1605183	19	3.47	30‰
N0000543	F1605183	22	4.77	30‰
N0000544	F1605183	22	4.17	30‰
N0000545	F1605183	25	4.47	30‰
N0000546	F1605183	26	3.97	30‰
N0000547	F1605183	30	4.17	30‰
N0000548	F1605183	35	3.37	30‰
N0000549	F1605183	35	3.57	30‰
N0000550	F1605183	43	3.67	30‰
N0000551	F1605183	43	3.57	30‰
N0000552	F1605183	43	3.47	30‰
N0000553	F1605183	44	5.07	30‰
N0000554	F1605183	45	3.77	30‰
N0000555	F1605183	49	4.27	30‰
N0000556	F1605183	50	3.87	30‰
N0000557	F1605183	52	5.17	30‰
N0000558	F1605183	52	3.97	30‰
N0000559	F1605183	53	4.37	30‰
N0000560	F1605184	33	2.87	30‰
N0000561	F1605184	33	3.37	30‰
N0000562	F1605184	34	4.07	30‰
N0000563	F1605184	35	3.27	30‰
N0000564	F1605184	35	3.47	30‰
N0000565	F1605184	36	1.47	30‰
N0000566	F1605184	36	3.07	30‰
N0000567	F1605184	36	2.17	30‰
N0000568	F1605184	39	2.57	30‰
N0000569	F1605184	39	2.87	30‰
N0000570	F1605184	39	2.47	30‰
N0000571	F1605184	39	2.97	30‰
N0000572	F1605184	39	3.67	30‰
N0000573	F1605184	40	3.37	30‰
N0000574	F1605184	42	3.67	30‰
N0000575	F1605184	44	3.77	30‰
N0000576	F1605184	44	3.47	30‰
N0000577	F1605184	45	3.77	30‰
N0000578	F1605184	45	3.57	30‰
N0000579	F1605184	46	4.17	30‰
N0000580	F1605184	47	3.77	30‰
N0000581	F1605184	47	3.87	30‰
N0000582	F1605184	47	3.47	30‰
N0000583	F1605184	47	2.87	30‰
N0000584	F1605184	47	3.87	30‰
N0000585	F1605184	47	3.37	30‰
N0000586	F1605184	47	3.87	30‰
N0000587	F1605184	47	3.87	30‰
N0000588	F1605184	50	3.37	30‰
N0000589	F1605184	50	3.27	30‰
N0000590	F1605184	50	2.97	30‰
N0000591	F1605184	53	4.17	30‰
N0000592	F1605184	53	3.57	30‰
N0000593	F1605184	53	3.17	30‰
N0000594	F1605184	55	3.17	30‰
N0000595	F1605184	57	3.97	30‰
N0000596	F1605184	57	2.77	30‰
N0000597	F1605184	57	4.57	30‰
N0000598	F1605184	57	3.97	30‰
N0000599	F1605184	58	3.77	30‰
N0000600	F1605184	62	4.97	30‰
N0000601	F1605184	68	4.37	30‰
N0000602	F1605135	14	2.97	30‰
N0000603	F1605135	16	3.87	30‰
N0000604	F1605135	16	3.27	30‰
N0000605	F1605135	18	3.87	30‰
N0000606	F1605135	22	3.67	30‰
N0000607	F1605135	23	4.97	30‰
N0000608	F1605135	30	2.57	30‰
N0000609	F1605135	30	4.37	30‰
N0000610	F1605135	34	4.97	30‰
N0000611	F1605135	34	2.77	30‰
N0000612	F1605135	40	4.37	30‰
N0000613	F1605135	40	4.27	30‰
N0000614	F1605135	40	2.77	30‰
N0000615	F1605135	44	4.47	30‰
N0000616	F1605135	44	4.27	30‰
N0000617	F1605135	44	3.77	30‰
N0000618	F1605135	45	5.57	30‰
N0000619	F1605135	46	5.87	30‰
N0000620	F1605135	49	3.77	30‰
N0000621	F1605135	50	4.67	30‰
N0000622	F1605135	50	4.57	30‰
N0000623	F1605135	50	3.87	30‰
N0000624	F1605135	50	4.07	30‰
N0000625	F1605135	50	4.97	30‰
N0000626	F1605135	50	5.27	30‰
N0000627	F1605135	50	4.57	30‰
N0000628	F1605135	50	4.57	30‰
N0000629	F1605135	54	3.37	30‰
N0000630	F1605135	54	3.47	30‰
N0000631	F1605135	54	3.67	30‰
N0000632	F1605135	59	4.57	30‰
N0000633	F1605135	60	5.77	30‰
N0000634	F1605135	62	4.27	30‰
N0000635	F1605135	62	4.67	30‰
N0000636	F1605135	62	4.17	30‰
N0000637	F1605135	69	4.97	30‰
N0000638	F1605135	70	1.47	30‰
N0000639	F1605135	78	4.77	30‰
N0000640	F1605135	42	2.87	30‰
N0000641	F1605135	50	3.87	30‰
N0000642	F1605135	55	3.67	30‰
N0000643	F1605135	50	2.47	30‰
N0000644	F1605135	54	3.67	30‰
N0000645	F1605135	54	3.47	30‰
N0000646	F1605158	10	3.77	30‰
N0000647	F1605158	13	3.97	30‰
N0000648	F1605158	14	3.07	30‰
N0000649	F1605158	16	2.37	30‰
N0000650	F1605158	16	3.07	30‰
N0000651	F1605158	17	2.77	30‰
N0000652	F1605158	17	2.77	30‰
N0000653	F1605158	17	2.57	30‰
N0000654	F1605158	18	1.47	30‰
N0000655	F1605158	18	3.67	30‰
N0000656	F1605158	19	4.37	30‰
N0000657	F1605158	19	4.07	30‰
N0000658	F1605158	24	3.37	30‰
N0000659	F1605158	28	4.17	30‰
N0000660	F1605158	32	3.37	30‰
N0000661	F1605158	32	3.57	30‰
N0000662	F1605158	33	4.17	30‰
N0000663	F1605158	34	3.97	30‰
N0000664	F1605158	20	2.77	30‰
N0000665	F1605158	35	2.57	30‰
N0000666	F1605158	35	3.27	30‰
N0000667	F1605158	35	3.37	30‰
N0000668	F1605158	35	3.57	30‰
N0000669	F1605158	37	3.17	30‰
N0000670	F1605158	39	1.87	30‰
N0000671	F1605158	39	3.87	30‰
N0000672	F1605158	40	3.57	30‰
N0000673	F1605158	40	2.57	30‰
N0000674	F1605158	40	3.87	30‰
N0000675	F1605158	40	3.77	30‰
N0000676	F1605158	40	2.47	30‰
N0000677	F1605158	40	3.07	30‰
N0000678	F1605158	46	4.57	30‰
N0000679	F1605158	46	4.57	30‰
N0000680	F1605158	48	3.57	30‰
N0000681	F1605158	49	4.37	30‰
N0000682	F1605158	50	3.77	30‰
N0000683	F1605158	50	2.87	30‰
N0000684	F1605158	50	4.17	30‰
N0000685	F1605158	50	4.67	30‰
N0000686	F1605158	54	4.07	30‰
N0000687	F1605164	9	3.37	30‰
N0000688	F1605164	10	3.77	30‰
N0000689	F1605164	11	3.87	30‰
N0000690	F1605164	14	2.17	30‰
N0000691	F1605164	14	2.87	30‰
N0000692	F1605164	15	3.27	30‰
N0000693	F1605164	15	3.67	30‰
N0000694	F1605164	16	3.07	30‰
N0000695	F1605164	16	3.77	30‰
N0000696	F1605164	16	2.77	30‰
N0000697	F1605164	17	2.57	30‰
N0000698	F1605164	18	3.37	30‰
N0000699	F1605164	21	5.67	30‰
N0000700	F1605164	25	3.87	30‰
N0000701	F1605164	26	4.17	30‰
N0000702	F1605164	27	2.07	30‰
N0000703	F1605164	28	3.87	30‰
N0000704	F1605164	29	4.47	30‰
N0000705	F1605164	32	4.47	30‰
N0000706	F1605164	32	3.07	30‰
N0000707	F1605164	32	4.47	30‰
N0000708	F1605164	33	4.47	30‰
N0000709	F1605164	33	3.07	30‰
N0000710	F1605164	36	3.17	30‰
N0000711	F1605164	36	3.17	30‰
N0000712	F1605164	38	3.87	30‰
N0000713	F1605164	38	3.27	30‰
N0000714	F1605164	39	3.57	30‰
N0000715	F1605164	39	3.37	30‰
N0000716	F1605164	41	4.17	30‰
N0000717	F1605164	41	2.37	30‰
N0000718	F1605164	41	4.57	30‰
N0000719	F1605164	42	3.47	30‰
N0000720	F1605164	43	3.77	30‰
N0000721	F1605164	43	4.47	30‰
N0000722	F1605164	44	4.07	30‰
N0000723	F1605164	45	4.07	30‰
N0000724	F1605164	47	4.57	30‰
N0000725	F1605164	49	4.37	30‰
N0000726	F1605164	49	4.07	30‰
N0000727	F1605164	49	3.67	30‰
N0000728	F1605164	50	4.37	30‰
N0000729	F1605164	50	3.57	30‰
N0000730	F1605164	54	3.67	30‰
N0000731	F1605155	6	2.87	30‰
N0000732	F1605155	6	2.67	30‰
N0000733	F1605155	7	4.47	30‰
N0000734	F1605155	7	4.17	30‰
N0000735	F1605155	10	2.77	30‰
N0000736	F1605155	11	2.97	30‰
N0000737	F1605155	11	3.67	30‰
N0000738	F1605155	11	3.47	30‰
N0000739	F1605155	12	2.57	30‰
N0000740	F1605155	12	3.97	30‰
N0000741	F1605155	14	3.17	30‰
N0000742	F1605155	15	2.87	30‰
N0000743	F1605155	15	3.17	30‰
N0000744	F1605155	15	3.67	30‰
N0000745	F1605155	15	3.67	30‰
N0000746	F1605155	15	4.17	30‰
N0000747	F1605155	16	3.97	30‰
N0000748	F1605155	16	2.77	30‰
N0000749	F1605155	18	3.67	30‰
N0000750	F1605155	19	3.17	30‰
N0000751	F1605155	19	3.27	30‰
N0000752	F1605155	24	2.37	30‰
N0000753	F1605155	25	2.37	30‰
N0000754	F1605155	29	3.77	30‰
N0000755	F1605155	32	3.07	30‰
N0000756	F1605155	34	3.87	30‰
N0000757	F1605155	34	3.77	30‰
N0000758	F1605155	34	3.67	30‰
N0000759	F1605155	35	3.47	30‰
N0000760	F1605155	35	3.07	30‰
N0000761	F1605155	35	2.07	30‰
N0000762	F1605155	38	2.47	30‰
N0000763	F1605155	38	2.27	30‰
N0000764	F1605155	39	3.77	30‰
N0000765	F1605155	39	3.87	30‰
N0000766	F1605155	39	4.07	30‰
N0000767	F1605155	43	4.67	30‰
N0000768	F1605155	44	3.87	30‰
N0000769	F1605155	54	3.87	30‰
N0000770	F1605081	9	2.67	30‰
N0000771	F1605081	10	1.67	30‰
N0000772	F1605081	11	3.27	30‰
N0000773	F1605081	11	2.57	30‰
N0000774	F1605081	12	1.37	30‰
N0000775	F1605081	12	3.17	30‰
N0000776	F1605081	12	2.27	30‰
N0000777	F1605081	13	3.87	30‰
N0000778	F1605081	13	2.27	30‰
N0000779	F1605081	14	4.77	30‰
N0000780	F1605081	15	1.77	30‰
N0000781	F1605081	15	2.97	30‰
N0000782	F1605081	15	3.57	30‰
N0000783	F1605081	16	2.07	30‰
N0000784	F1605081	16	1.37	30‰
N0000785	F1605081	16	2.77	30‰
N0000786	F1605081	17	3.37	30‰
N0000787	F1605081	17	2.77	30‰
N0000788	F1605081	18	3.27	30‰
N0000789	F1605081	18	3.77	30‰
N0000790	F1605081	18	2.67	30‰
N0000791	F1605081	19	2.67	30‰
N0000792	F1605081	19	1.87	30‰
N0000793	F1605081	20	1.47	30‰
N0000794	F1605081	24	4.17	30‰
N0000795	F1605081	25	5.37	30‰
N0000796	F1605081	26	2.37	30‰
N0000797	F1605081	26	2.77	30‰
N0000798	F1605081	27	2.67	30‰
N0000799	F1605081	27	1.97	30‰
N0000800	F1605081	27	3.47	30‰
N0000801	F1605081	28	4.27	30‰
N0000802	F1605081	29	4.47	30‰
N0000803	F1605081	30	3.47	30‰
N0000804	F1605081	33	2.57	30‰
N0000805	F1605081	33	3.37	30‰
N0000806	F1605081	35	4.67	30‰
N0000807	F1605081	35	2.47	30‰
N0000808	F1605081	36	2.47	30‰
N0000809	F1605081	36	3.67	30‰
N0000810	F1605081	36	3.87	30‰
N0000811	F1605081	38	2.27	30‰
N0000812	F1605081	39	2.57	30‰
N0000813	F1605081	39	4.07	30‰
N0000814	F1605081	65	3.47	30‰
N0000815	F1605081	65	3.37	30‰
N0000816	F1605081	65	3.07	30‰
N0000817	F1605081	68	5.77	30‰
N0000818	F1605080	6	3.47	30‰
N0000819	F1605080	6	4.07	30‰
N0000820	F1605080	7	1.47	30‰
N0000821	F1605080	12	2.97	30‰
N0000822	F1605080	17	2.17	30‰
N0000823	F1605080	18	4.17	30‰
N0000824	F1605080	21	3.67	30‰
N0000825	F1605080	23	3.77	30‰
N0000826	F1605080	27	2.87	30‰
N0000827	F1605080	27	2.67	30‰
N0000828	F1605080	27	2.17	30‰
N0000829	F1605080	27	2.77	30‰
N0000830	F1605080	28	4.37	30‰
N0000831	F1605080	34	2.47	30‰
N0000832	F1605080	39	4.07	30‰
N0000833	F1605080	39	3.87	30‰
N0000834	F1605080	39	3.47	30‰
N0000835	F1605080	39	3.77	30‰
N0000836	F1605080	39	3.97	30‰
N0000837	F1605080	39	2.87	30‰
N0000838	F1605080	39	3.07	30‰
N0000839	F1605080	40	3.27	30‰
N0000840	F1605080	41	4.17	30‰
N0000841	F1605080	41	3.07	30‰
N0000842	F1605080	43	4.47	30‰
N0000843	F1605080	47	4.37	30‰
N0000844	F1605080	48	3.87	30‰
N0000845	F1605080	48	4.27	30‰
N0000846	F1605080	49	4.77	30‰
N0000847	F1605080	49	4.47	30‰
N0000848	F1605080	50	4.17	30‰
N0000849	F1605080	53	3.87	30‰
N0000850	F1605080	53	3.97	30‰
N0000851	F1605080	53	4.27	30‰
N0000852	F1605080	54	4.67	30‰
N0000853	F1605080	54	3.77	30‰
N0000854	F1605080	54	4.97	30‰
N0000855	F1605080	54	4.47	30‰
N0000856	F1605080	54	3.57	30‰
N0000857	F1605080	56	4.67	30‰
N0000858	F1605080	60	4.17	30‰
N0000859	F1605080	63	3.77	30‰
N0000860	F1605080	63	2.57	30‰
N0000861	F1605080	66	4.97	30‰
N0000862	F1605080	78	4.57	30‰
N0000863	F1605082	6	2.67	30‰
N0000864	F1605082	8	3.07	30‰
N0000865	F1605082	10	3.37	30‰
N0000866	F1605082	13	2.67	30‰
N0000867	F1605082	14	3.57	30‰
N0000868	F1605082	14	2.47	30‰
N0000869	F1605082	14	1.67	30‰
N0000870	F1605082	15	4.27	30‰
N0000871	F1605082	16	4.27	30‰
N0000872	F1605082	17	2.47	30‰
N0000873	F1605082	18	3.57	30‰
N0000874	F1605082	18	3.37	30‰
N0000875	F1605082	18	2.57	30‰
N0000876	F1605082	19	2.67	30‰
N0000877	F1605082	19	3.07	30‰
N0000878	F1605082	20	1.87	30‰
N0000879	F1605082	24	3.47	30‰
N0000880	F1605082	25	1.97	30‰
N0000881	F1605082	25	3.77	30‰
N0000882	F1605082	27	4.07	30‰
N0000883	F1605082	27	3.67	30‰
N0000884	F1605082	29	3.77	30‰
N0000885	F1605082	29	1.97	30‰
N0000886	F1605082	29	2.77	30‰
N0000887	F1605082	29	4.27	30‰
N0000888	F1605082	29	4.17	30‰
N0000889	F1605082	29	2.57	30‰
N0000890	F1605082	32	2.57	30‰
N0000891	F1605082	32	2.97	30‰
N0000892	F1605082	33	5.47	30‰
N0000893	F1605082	34	5.37	30‰
N0000894	F1605082	34	3.07	30‰
N0000895	F1605082	34	2.77	30‰
N0000896	F1605082	34	2.87	30‰
N0000897	F1605082	34	3.37	30‰
N0000898	F1605082	34	3.77	30‰
N0000899	F1605082	35	3.97	30‰
N0000900	F1605082	35	1.87	30‰
N0000901	F1605082	35	2.67	30‰
N0000902	F1605136	11	4.57	30‰
N0000903	F1605136	12	3.37	30‰
N0000904	F1605136	12	2.97	30‰
N0000905	F1605136	15	3.97	30‰
N0000906	F1605136	16	2.57	30‰
N0000907	F1605136	16	3.07	30‰
N0000908	F1605136	18	4.87	30‰
N0000909	F1605136	18	2.77	30‰
N0000910	F1605136	19	3.47	30‰
N0000911	F1605136	20	2.97	30‰
N0000912	F1605136	21	2.97	30‰
N0000913	F1605136	23	3.67	30‰
N0000914	F1605136	25	3.87	30‰
N0000915	F1605136	25	2.67	30‰
N0000916	F1605136	29	1.97	30‰
N0000917	F1605136	31	4.17	30‰
N0000918	F1605136	32	2.37	30‰
N0000919	F1605136	32	3.67	30‰
N0000920	F1605136	32	2.87	30‰
N0000921	F1605136	32	2.97	30‰
N0000922	F1605136	32	6.17	30‰
N0000923	F1605136	32	3.07	30‰
N0000924	F1605136	32	2.57	30‰
N0000925	F1605136	32	2.67	30‰
N0000926	F1605136	32	2.97	30‰
N0000927	F1605136	34	5.97	30‰
N0000928	F1605136	36	3.17	30‰
N0000929	F1605136	36	2.47	30‰
N0000930	F1605136	36	2.37	30‰
N0000931	F1605136	36	3.87	30‰
N0000932	F1605136	39	4.17	30‰
N0000933	F1605136	44	4.07	30‰
N0000934	F1605136	48	3.07	30‰
N0000935	F1605136	53	4.87	30‰
N0000936	F1605137	7	2.67	30‰
N0000937	F1605137	9	3.57	30‰
N0000938	F1605137	11	1.97	30‰
N0000939	F1605137	30	4.17	30‰
N0000940	F1605137	38	2.87	30‰
N0000941	F1605137	38	4.07	30‰
N0000942	F1605137	39	4.67	30‰
N0000943	F1605137	39	4.97	30‰
N0000944	F1605137	41	2.97	30‰
N0000945	F1605137	41	4.67	30‰
N0000946	F1605137	44	5.37	30‰
N0000947	F1605137	44	3.97	30‰
N0000948	F1605137	44	2.97	30‰
N0000949	F1605137	45	6.37	30‰
N0000950	F1605137	47	5.27	30‰
N0000951	F1605137	47	4.07	30‰
N0000952	F1605137	47	4.27	30‰
N0000953	F1605137	49	3.77	30‰
N0000954	F1605137	49	4.27	30‰
N0000955	F1605137	50	3.27	30‰
N0000956	F1605137	52	5.17	30‰
N0000957	F1605137	54	3.67	30‰
N0000958	F1605137	56	4.97	30‰
N0000959	F1605137	56	4.57	30‰
N0000960	F1605137	59	3.27	30‰
N0000961	F1605137	60	4.17	30‰
N0000962	F1605137	60	4.67	30‰
N0000963	F1605137	60	3.57	30‰
N0000964	F1605137	61	4.37	30‰
N0000965	F1605137	64	2.77	30‰
N0000966	F1605137	66	4.27	30‰
N0000967	F1605137	66	2.37	30‰
N0000968	F1605137	78	5.37	30‰
N0000969	F1605137	78	5.17	30‰
N0000970	F1605137	78	5.07	30‰
N0000971	F1605137	78	3.37	30‰
N0000972	F1605137	78	4.67	30‰
N0000973	F1605137	78	4.47	30‰
N0000974	F1605137	78	4.17	30‰
N0000975	F1605137	78	4.77	30‰
N0000976	F1605127	5	3.87	30‰
N0000977	F1605127	6	3.27	30‰
N0000978	F1605127	6	3.77	30‰
N0000979	F1605127	35	2.97	30‰
N0000980	F1605127	35	2.37	30‰
N0000981	F1605127	41	2.97	30‰
N0000982	F1605127	48	3.37	30‰
N0000983	F1605127	48	3.47	30‰
N0000984	F1605127	49	3.77	30‰
N0000985	F1605127	53	3.57	30‰
N0000986	F1605127	53	3.37	30‰
N0000987	F1605127	53	3.77	30‰
N0000988	F1605127	54	3.67	30‰
N0000989	F1605127	54	4.17	30‰
N0000990	F1605127	56	5.57	30‰
N0000991	F1605127	57	3.37	30‰
N0000992	F1605127	57	4.17	30‰
N0000993	F1605127	57	4.97	30‰
N0000994	F1605127	58	4.27	30‰
N0000995	F1605127	58	3.67	30‰
N0000996	F1605127	58	4.17	30‰
N0000997	F1605127	58	5.47	30‰
N0000998	F1605127	60	5.07	30‰
N0000999	F1605127	60	3.27	30‰
N0001000	F1605127	61	5.37	30‰
N0001001	F1605127	61	4.57	30‰
N0001002	F1605127	62	3.87	30‰
N0001003	F1605127	62	3.77	30‰
N0001004	F1605127	62	3.47	30‰
N0001005	F1605127	64	3.77	30‰
N0001006	F1605127	67	4.77	30‰
N0001007	F1605127	67	5.67	30‰
N0001008	F1605127	68	4.97	30‰
N0001009	F1605127	68	4.97	30‰
N0001010	F1605127	68	4.87	30‰
N0001011	F1605127	78	4.27	30‰
N0001012	F1605127	78	4.67	30‰
N0001013	F1605127	78	4.77	30‰
N0001014	F1605127	78	5.27	30‰
N0001015	F1605127	78	5.37	30‰
N0001016	F1605127	78	5.07	30‰
N0001017	F1605050	14	3.27	30‰
N0001018	F1605050	16	2.67	30‰
N0001019	F1605050	16	1.87	30‰
N0001020	F1605050	16	1.97	30‰
N0001021	F1605050	23	3.77	30‰
N0001022	F1605050	24	3.97	30‰
N0001023	F1605050	26	3.67	30‰
N0001024	F1605050	31	4.07	30‰
N0001025	F1605050	32	3.37	30‰
N0001026	F1605050	33	3.47	30‰
N0001027	F1605050	35	3.77	30‰
N0001028	F1605050	36	3.97	30‰
N0001029	F1605050	36	4.07	30‰
N0001030	F1605050	38	3.07	30‰
N0001031	F1605050	39	2.97	30‰
N0001032	F1605050	39	3.67	30‰
N0001033	F1605050	39	3.27	30‰
N0001034	F1605050	39	2.77	30‰
N0001035	F1605050	39	3.57	30‰
N0001036	F1605050	39	2.77	30‰
N0001037	F1605050	39	2.67	30‰
N0001038	F1605050	41	2.57	30‰
N0001039	F1605050	41	2.67	30‰
N0001040	F1605050	42	4.07	30‰
N0001041	F1605050	44	3.37	30‰
N0001042	F1605050	44	3.67	30‰
N0001043	F1605050	44	4.17	30‰
N0001044	F1605050	45	3.67	30‰
N0001045	F1605050	45	4.47	30‰
N0001046	F1605050	47	3.87	30‰
N0001047	F1605050	48	3.77	30‰
N0001048	F1605050	49	4.07	30‰
N0001049	F1605050	49	4.17	30‰
N0001050	F1605050	58	4.17	30‰
N0001051	F1605050	58	4.37	30‰
N0001052	F1605050	60	4.57	30‰
N0001053	F1605050	61	4.17	30‰
N0001054	F1605050	64	3.57	30‰
N0001055	F1605050	66	2.27	30‰
N0001056	F1605050	68	5.77	30‰
N0001057	F1605050	68	4.47	30‰
N0001058	F1605050	68	4.57	30‰
N0001059	F1605165	8	3.67	30‰
N0001060	F1605165	14	3.87	30‰
N0001061	F1605165	17	2.67	30‰
N0001062	F1605165	17	3.47	30‰
N0001063	F1605165	18	4.17	30‰
N0001064	F1605165	18	3.97	30‰
N0001065	F1605165	18	2.47	30‰
N0001066	F1605165	27	3.87	30‰
N0001067	F1605165	29	3.37	30‰
N0001068	F1605165	29	3.27	30‰
N0001069	F1605165	32	3.27	30‰
N0001070	F1605165	32	2.97	30‰
N0001071	F1605165	33	2.97	30‰
N0001072	F1605165	35	2.37	30‰
N0001073	F1605165	39	3.57	30‰
N0001074	F1605165	40	4.37	30‰
N0001075	F1605165	43	3.87	30‰
N0001076	F1605165	45	3.77	30‰
N0001077	F1605165	47	3.97	30‰
N0001078	F1605165	47	4.47	30‰
N0001079	F1605165	47	4.57	30‰
N0001080	F1605165	47	4.17	30‰
N0001081	F1605165	47	4.07	30‰
N0001082	F1605165	48	5.37	30‰
N0001083	F1605165	48	4.27	30‰
N0001084	F1605165	48	3.67	30‰
N0001085	F1605165	53	4.47	30‰
N0001086	F1605165	56	4.37	30‰
N0001087	F1605165	56	3.87	30‰
N0001088	F1605165	58	4.67	30‰
N0001089	F1605165	60	4.37	30‰
N0001090	F1605165	64	3.37	30‰
N0001091	F1605165	64	3.27	30‰
N0001092	F1605165	64	3.27	30‰
N0001093	F1605165	66	3.47	30‰
N0001094	F1605047	18	2.37	30‰
N0001095	F1605047	20	1.37	30‰
N0001096	F1605047	29	3.87	30‰
N0001097	F1605047	29	3.97	30‰
N0001098	F1605047	31	3.37	30‰
N0001099	F1605047	32	2.37	30‰
N0001100	F1605047	32	3.77	30‰
N0001101	F1605047	34	4.27	30‰
N0001102	F1605047	34	4.77	30‰
N0001103	F1605047	35	2.77	30‰
N0001104	F1605047	35	2.97	30‰
N0001105	F1605047	36	2.67	30‰
N0001106	F1605047	36	2.47	30‰
N0001107	F1605047	38	3.37	30‰
N0001108	F1605047	38	4.37	30‰
N0001109	F1605047	38	3.47	30‰
N0001110	F1605047	39	1.87	30‰
N0001111	F1605047	39	3.17	30‰
N0001112	F1605047	39	3.87	30‰
N0001113	F1605047	41	3.97	30‰
N0001114	F1605047	41	3.17	30‰
N0001115	F1605047	41	3.17	30‰
N0001116	F1605047	41	3.77	30‰
N0001117	F1605047	41	2.77	30‰
N0001118	F1605047	41	4.97	30‰
N0001119	F1605047	43	4.27	30‰
N0001120	F1605047	44	3.87	30‰
N0001121	F1605047	44	4.27	30‰
N0001122	F1605047	44	4.97	30‰
N0001123	F1605047	47	3.87	30‰
N0001124	F1605047	47	3.97	30‰
N0001125	F1605047	49	4.37	30‰
N0001126	F1605047	49	4.27	30‰
N0001127	F1605047	49	4.27	30‰
N0001128	F1605047	49	3.27	30‰
N0001129	F1605047	50	3.67	30‰
N0001130	F1605047	50	3.37	30‰
N0001131	F1605047	58	4.07	30‰
N0001132	F1605047	59	4.17	30‰
N0001133	F1605047	61	5.87	30‰
N0001134	F1605047	62	4.07	30‰
N0001135	F1605052	6	3.57	30‰
N0001136	F1605052	9	3.87	30‰
N0001137	F1605052	10	2.47	30‰
N0001138	F1605052	10	2.47	30‰
N0001139	F1605052	11	4.47	30‰
N0001140	F1605052	11	3.87	30‰
N0001141	F1605052	12	2.97	30‰
N0001142	F1605052	12	2.97	30‰
N0001143	F1605052	13	3.67	30‰
N0001144	F1605052	14	4.37	30‰
N0001145	F1605052	16	4.77	30‰
N0001146	F1605052	16	3.57	30‰
N0001147	F1605052	17	5.47	30‰
N0001148	F1605052	18	5.87	30‰
N0001149	F1605052	19	2.37	30‰
N0001150	F1605052	19	3.17	30‰
N0001151	F1605052	24	3.37	30‰
N0001152	F1605052	25	2.77	30‰
N0001153	F1605052	26	2.77	30‰
N0001154	F1605052	27	3.17	30‰
N0001155	F1605052	28	3.47	30‰
N0001156	F1605052	31	5.07	30‰
N0001157	F1605052	32	5.17	30‰
N0001158	F1605052	33	3.97	30‰
N0001159	F1605052	33	4.87	30‰
N0001160	F1605052	34	4.47	30‰
N0001161	F1605052	34	4.37	30‰
N0001162	F1605052	34	4.27	30‰
N0001163	F1605052	34	3.47	30‰
N0001164	F1605052	35	2.57	30‰
N0001165	F1605052	36	3.07	30‰
N0001166	F1605052	36	3.87	30‰
N0001167	F1605052	39	1.87	30‰
N0001168	F1605052	41	5.17	30‰
N0001169	F1605052	43	4.27	30‰
N0001170	F1605052	45	5.97	30‰
N0001171	F1605052	54	5.17	30‰
N0001172	F1605052	61	6.57	30‰
N0001173	F1605160	9	3.47	30‰
N0001174	F1605160	18	8.57	30‰
N0001175	F1605160	25	2.77	30‰
N0001176	F1605160	30	4.87	30‰
N0001177	F1605160	33	3.87	30‰
N0001178	F1605160	33	3.87	30‰
N0001179	F1605160	34	4.47	30‰
N0001180	F1605160	35	4.07	30‰
N0001181	F1605160	38	2.67	30‰
N0001182	F1605160	39	2.97	30‰
N0001183	F1605160	39	3.37	30‰
N0001184	F1605160	39	3.17	30‰
N0001185	F1605160	39	4.07	30‰
N0001186	F1605160	41	3.07	30‰
N0001187	F1605160	41	3.47	30‰
N0001188	F1605160	41	3.57	30‰
N0001189	F1605160	41	3.07	30‰
N0001190	F1605160	43	3.67	30‰
N0001191	F1605160	44	3.87	30‰
N0001192	F1605160	44	5.27	30‰
N0001193	F1605160	44	4.27	30‰
N0001194	F1605160	44	4.97	30‰
N0001195	F1605160	47	2.87	30‰
N0001196	F1605160	49	4.17	30‰
N0001197	F1605160	49	4.17	30‰
N0001198	F1605160	50	3.97	30‰
N0001199	F1605160	53	4.37	30‰
N0001200	F1605160	53	3.57	30‰
N0001201	F1605160	54	3.87	30‰
N0001202	F1605160	54	3.67	30‰
N0001203	F1605160	54	3.87	30‰
N0001204	F1605160	54	3.87	30‰
N0001205	F1605160	57	4.77	30‰
N0001206	F1605160	58	5.17	30‰
N0001207	F1605160	58	3.57	30‰
N0001208	F1605160	68	5.27	30‰
N0001209	F1605160	69	3.97	30‰
N0001210	F1605075	12	3.77	30‰
N0001211	F1605075	14	3.67	30‰
N0001212	F1605075	15	3.87	30‰
N0001213	F1605075	15	3.77	30‰
N0001214	F1605075	15	4.67	30‰
N0001215	F1605075	16	3.87	30‰
N0001216	F1605075	16	4.07	30‰
N0001217	F1605075	17	3.47	30‰
N0001218	F1605075	17	3.67	30‰
N0001219	F1605075	18	1.67	30‰
N0001220	F1605075	18	3.77	30‰
N0001221	F1605075	19	5.97	30‰
N0001222	F1605075	20	3.27	30‰
N0001223	F1605075	20	2.87	30‰
N0001224	F1605075	20	3.17	30‰
N0001225	F1605075	21	3.57	30‰
N0001226	F1605075	23	3.37	30‰
N0001227	F1605075	31	3.27	30‰
N0001228	F1605075	31	3.47	30‰
N0001229	F1605075	31	3.87	30‰
N0001230	F1605075	32	3.27	30‰
N0001231	F1605075	32	3.27	30‰
N0001232	F1605075	35	2.77	30‰
N0001233	F1605075	35	2.67	30‰
N0001234	F1605075	36	3.07	30‰
N0001235	F1605075	36	3.77	30‰
N0001236	F1605075	36	3.77	30‰
N0001237	F1605075	36	2.67	30‰
N0001238	F1605075	36	2.57	30‰
N0001239	F1605075	38	3.97	30‰
N0001240	F1605075	38	3.67	30‰
N0001241	F1605075	38	3.27	30‰
N0001242	F1605075	38	4.27	30‰
N0001243	F1605075	38	2.67	30‰
N0001244	F1605075	39	3.27	30‰
N0001245	F1605075	43	3.57	30‰
N0001246	F1605075	43	4.17	30‰
N0001247	F1605075	44	3.77	30‰
N0001248	F1605075	47	4.17	30‰
N0001249	F1605075	47	3.57	30‰
N0001250	F1605075	47	3.87	30‰
N0001251	F1605075	47	4.37	30‰
N0001252	F1605075	51	4.47	30‰
N0001253	F1605075	39	3.37	30‰
N0001254	F1605075	43	3.27	30‰
N0001255	F1605075	44	4.17	30‰
N0001256	F1605093	8	4.57	30‰
N0001257	F1605093	11	2.67	30‰
N0001258	F1605093	12	3.77	30‰
N0001259	F1605093	14	3.47	30‰
N0001260	F1605093	14	4.57	30‰
N0001261	F1605093	14	3.67	30‰
N0001262	F1605093	15	4.17	30‰
N0001263	F1605093	16	4.67	30‰
N0001264	F1605093	16	3.57	30‰
N0001265	F1605093	19	3.97	30‰
N0001266	F1605093	25	2.87	30‰
N0001267	F1605093	30	3.87	30‰
N0001268	F1605093	33	2.67	30‰
N0001269	F1605093	33	2.07	30‰
N0001270	F1605093	35	2.47	30‰
N0001271	F1605093	35	2.87	30‰
N0001272	F1605093	35	1.87	30‰
N0001273	F1605093	36	4.07	30‰
N0001274	F1605093	38	3.27	30‰
N0001275	F1605093	39	3.17	30‰
N0001276	F1605093	39	3.27	30‰
N0001277	F1605093	39	3.57	30‰
N0001278	F1605093	41	4.47	30‰
N0001279	F1605093	41	5.57	30‰
N0001280	F1605093	41	3.37	30‰
N0001281	F1605093	41	2.87	30‰
N0001282	F1605093	43	5.07	30‰
N0001283	F1605093	43	4.17	30‰
N0001284	F1605093	43	3.17	30‰
N0001285	F1605093	43	3.87	30‰
N0001286	F1605093	43	4.27	30‰
N0001287	F1605093	43	3.97	30‰
N0001288	F1605093	43	3.27	30‰
N0001289	F1605093	43	4.07	30‰
N0001290	F1605093	43	3.87	30‰
N0001291	F1605093	43	3.87	30‰
N0001292	F1605093	43	4.37	30‰
N0001293	F1605093	47	3.47	30‰
N0001294	F1605093	47	4.47	30‰
N0001295	F1605093	47	4.77	30‰
N0001296	F1605093	49	3.47	30‰
N0001297	F1605093	52	3.87	30‰
N0001298	F1605093	60	4.97	30‰
N0001299	F1605094	8	2.57	30‰
N0001300	F1605094	9	2.97	30‰
N0001301	F1605094	9	3.17	30‰
N0001302	F1605094	10	3.27	30‰
N0001303	F1605094	11	3.07	30‰
N0001304	F1605094	12	3.87	30‰
N0001305	F1605094	13	2.77	30‰
N0001306	F1605094	14	2.27	30‰
N0001307	F1605094	17	4.87	30‰
N0001308	F1605094	18	2.27	30‰
N0001309	F1605094	19	2.47	30‰
N0001310	F1605094	19	2.77	30‰
N0001311	F1605094	20	2.57	30‰
N0001312	F1605094	20	1.57	30‰
N0001313	F1605094	20	3.07	30‰
N0001314	F1605094	23	4.37	30‰
N0001315	F1605094	25	2.87	30‰
N0001316	F1605094	27	4.07	30‰
N0001317	F1605094	30	3.37	30‰
N0001318	F1605094	30	3.97	30‰
N0001319	F1605094	31	3.27	30‰
N0001320	F1605094	32	3.17	30‰
N0001321	F1605094	33	3.37	30‰
N0001322	F1605094	34	4.17	30‰
N0001323	F1605094	35	2.37	30‰
N0001324	F1605094	36	3.37	30‰
N0001325	F1605094	36	3.27	30‰
N0001326	F1605094	37	3.17	30‰
N0001327	F1605094	38	5.27	30‰
N0001328	F1605094	39	3.67	30‰
N0001329	F1605094	39	2.77	30‰
N0001330	F1605094	40	2.87	30‰
N0001331	F1605094	40	3.77	30‰
N0001332	F1605094	41	3.87	30‰
N0001333	F1605094	41	3.47	30‰
N0001334	F1605094	43	3.07	30‰
N0001335	F1605094	46	4.77	30‰
N0001336	F1605094	48	3.87	30‰
N0001337	F1605094	48	4.57	30‰
N0001338	F1605094	49	4.17	30‰
N0001339	F1605094	52	4.37	30‰
N0001340	F1605094	53	4.77	30‰
N0001341	F1605122	15	3.97	30‰
N0001342	F1605122	24	4.97	30‰
N0001343	F1605122	41	4.07	30‰
N0001344	F1605122	43	4.67	30‰
N0001345	F1605122	43	3.37	30‰
N0001346	F1605122	48	4.27	30‰
N0001347	F1605122	48	4.37	30‰
N0001348	F1605122	49	3.87	30‰
N0001349	F1605122	53	4.17	30‰
N0001350	F1605122	53	3.27	30‰
N0001351	F1605122	53	4.67	30‰
N0001352	F1605122	56	3.87	30‰
N0001353	F1605122	58	4.47	30‰
N0001354	F1605122	59	5.47	30‰
N0001355	F1605122	59	3.97	30‰
N0001356	F1605122	59	4.37	30‰
N0001357	F1605122	59	4.77	30‰
N0001358	F1605122	60	4.47	30‰
N0001359	F1605122	61	5.17	30‰
N0001360	F1605122	61	4.97	30‰
N0001361	F1605122	62	4.07	30‰
N0001362	F1605122	63	3.47	30‰
N0001363	F1605122	63	3.37	30‰
N0001364	F1605122	65	3.57	30‰
N0001365	F1605122	65	2.27	30‰
N0001366	F1605122	65	3.67	30‰
N0001367	F1605122	66	3.97	30‰
N0001368	F1605122	67	2.87	30‰
N0001369	F1605122	68	5.07	30‰
N0001370	F1605122	68	4.87	30‰
N0001371	F1605122	69	5.97	30‰
N0001372	F1605122	69	5.47	30‰
N0001373	F1605122	69	5.07	30‰
N0001374	F1605122	78	4.17	30‰
N0001375	F1605122	78	4.97	30‰
N0001376	F1605122	78	5.27	30‰
N0001377	F1605122	78	5.37	30‰
N0001378	F1605122	78	4.97	30‰
N0001379	F1605123	8	3.77	30‰
N0001380	F1605123	8	3.37	30‰
N0001381	F1605123	12	3.57	30‰
N0001382	F1605123	14	3.27	30‰
N0001383	F1605123	14	3.97	30‰
N0001384	F1605123	20	3.57	30‰
N0001385	F1605123	21	4.27	30‰
N0001386	F1605123	30	2.87	30‰
N0001387	F1605123	30	3.47	30‰
N0001388	F1605123	30	3.47	30‰
N0001389	F1605123	32	4.17	30‰
N0001390	F1605123	39	3.87	30‰
N0001391	F1605123	39	3.97	30‰
N0001392	F1605123	41	4.27	30‰
N0001393	F1605123	41	3.97	30‰
N0001394	F1605123	41	3.87	30‰
N0001395	F1605123	43	3.67	30‰
N0001396	F1605123	47	0.17	30‰
N0001397	F1605123	48	3.67	30‰
N0001398	F1605123	48	4.77	30‰
N0001399	F1605123	48	4.47	30‰
N0001400	F1605123	48	5.17	30‰
N0001401	F1605123	49	3.47	30‰
N0001402	F1605123	51	4.97	30‰
N0001403	F1605123	51	3.87	30‰
N0001404	F1605123	52	4.37	30‰
N0001405	F1605123	52	3.87	30‰
N0001406	F1605123	53	4.77	30‰
N0001407	F1605123	53	4.47	30‰
N0001408	F1605123	53	6.57	30‰
N0001409	F1605123	56	5.17	30‰
N0001410	F1605123	56	4.97	30‰
N0001411	F1605123	58	5.57	30‰
N0001412	F1605123	58	3.77	30‰
N0001413	F1605123	59	4.37	30‰
N0001414	F1605123	59	5.57	30‰
N0001415	F1605123	63	4.37	30‰
N0001416	F1605123	64	3.47	30‰
N0001417	F1605123	64	3.57	30‰
N0001418	F1605123	64	3.07	30‰
N0001419	F1605123	65	3.77	30‰
N0001420	F1605123	66	3.47	30‰
N0001421	F1605123	68	4.47	30‰
N0001422	F1605123	68	5.37	30‰
N0001423	F1605123	78	5.67	30‰
N0001424	F1605123	78	5.67	30‰
N0001425	F1605090	8	3.17	30‰
N0001426	F1605090	9	3.27	30‰
N0001427	F1605090	12	4.07	30‰
N0001428	F1605090	14	4.67	30‰
N0001429	F1605090	15	2.87	30‰
N0001430	F1605090	15	2.17	30‰
N0001431	F1605090	15	2.27	30‰
N0001432	F1605090	16	2.47	30‰
N0001433	F1605090	17	2.87	30‰
N0001434	F1605090	18	3.87	30‰
N0001435	F1605090	19	2.77	30‰
N0001436	F1605090	23	3.17	30‰
N0001437	F1605090	26	3.07	30‰
N0001438	F1605090	26	3.27	30‰
N0001439	F1605090	26	2.97	30‰
N0001440	F1605090	27	3.07	30‰
N0001441	F1605090	28	4.77	30‰
N0001442	F1605090	29	5.17	30‰
N0001443	F1605090	30	3.37	30‰
N0001444	F1605090	32	3.17	30‰
N0001445	F1605090	32	3.77	30‰
N0001446	F1605090	32	3.77	30‰
N0001447	F1605090	32	3.87	30‰
N0001448	F1605090	33	3.47	30‰
N0001449	F1605090	33	3.67	30‰
N0001450	F1605090	35	4.47	30‰
N0001451	F1605090	35	4.67	30‰
N0001452	F1605090	35	3.67	30‰
N0001453	F1605090	38	4.17	30‰
N0001454	F1605090	39	1.67	30‰
N0001455	F1605090	41	4.97	30‰
N0001456	F1605090	41	4.57	30‰
N0001457	F1605090	41	1.87	30‰
N0001458	F1605090	43	4.67	30‰
N0001459	F1605090	47	3.47	30‰
N0001460	F1605090	47	6.07	30‰
N0001461	F1605091	9	3.97	30‰
N0001462	F1605091	10	4.17	30‰
N0001463	F1605091	13	2.57	30‰
N0001464	F1605091	13	2.57	30‰
N0001465	F1605091	16	1.67	30‰
N0001466	F1605091	16	3.07	30‰
N0001467	F1605091	16	2.87	30‰
N0001468	F1605091	17	3.47	30‰
N0001469	F1605091	18	3.27	30‰
N0001470	F1605091	18	3.07	30‰
N0001471	F1605091	18	2.57	30‰
N0001472	F1605091	19	3.47	30‰
N0001473	F1605091	20	4.17	30‰
N0001474	F1605091	21	2.37	30‰
N0001475	F1605091	29	4.37	30‰
N0001476	F1605091	29	3.27	30‰
N0001477	F1605091	29	2.87	30‰
N0001478	F1605091	30	4.07	30‰
N0001479	F1605091	31	3.37	30‰
N0001480	F1605091	31	2.57	30‰
N0001481	F1605091	32	4.27	30‰
N0001482	F1605091	33	4.07	30‰
N0001483	F1605091	33	3.37	30‰
N0001484	F1605091	33	3.57	30‰
N0001485	F1605091	35	2.57	30‰
N0001486	F1605091	35	1.87	30‰
N0001487	F1605091	35	3.87	30‰
N0001488	F1605091	36	4.27	30‰
N0001489	F1605091	38	3.17	30‰
N0001490	F1605091	38	4.17	30‰
N0001491	F1605091	38	2.77	30‰
N0001492	F1605091	38	3.77	30‰
N0001493	F1605091	39	4.97	30‰
N0001494	F1605091	41	2.77	30‰
N0001495	F1605091	41	4.37	30‰
N0001496	F1605091	41	4.37	30‰
N0001497	F1605091	41	3.77	30‰
N0001498	F1605091	48	5.17	30‰
N0001499	F1605091	48	4.87	30‰
N0001500	F1605091	64	4.47	30‰
N0001501	F1605077	12	3.97	30‰
N0001502	F1605077	15	3.87	30‰
N0001503	F1605077	17	4.97	30‰
N0001504	F1605077	18	2.97	30‰
N0001505	F1605077	19	3.77	30‰
N0001506	F1605077	23	4.57	30‰
N0001507	F1605077	30	5.07	30‰
N0001508	F1605077	34	3.47	30‰
N0001509	F1605077	35	3.87	30‰
N0001510	F1605077	38	2.97	30‰
N0001511	F1605077	38	4.37	30‰
N0001512	F1605077	38	3.27	30‰
N0001513	F1605077	38	1.57	30‰
N0001514	F1605077	39	4.97	30‰
N0001515	F1605077	39	3.47	30‰
N0001516	F1605077	39	2.27	30‰
N0001517	F1605077	41	3.77	30‰
N0001518	F1605077	41	4.17	30‰
N0001519	F1605077	41	3.97	30‰
N0001520	F1605077	42	5.07	30‰
N0001521	F1605077	43	3.77	30‰
N0001522	F1605077	43	4.27	30‰
N0001523	F1605077	43	5.27	30‰
N0001524	F1605077	43	4.07	30‰
N0001525	F1605077	43	3.87	30‰
N0001526	F1605077	43	5.17	30‰
N0001527	F1605077	47	5.07	30‰
N0001528	F1605077	47	5.07	30‰
N0001529	F1605077	47	4.77	30‰
N0001530	F1605077	47	4.77	30‰
N0001531	F1605077	47	5.27	30‰
N0001532	F1605077	48	4.27	30‰
N0001533	F1605077	48	3.27	30‰
N0001534	F1605077	48	4.17	30‰
N0001535	F1605077	49	3.87	30‰
N0001536	F1605077	51	4.47	30‰
N0001537	F1605077	51	4.07	30‰
N0001538	F1605077	51	5.27	30‰
N0001539	F1605077	56	3.77	30‰
N0001540	F1605077	56	2.47	30‰
N0001541	F1605077	56	4.77	30‰
N0001542	F1605077	69	4.47	30‰
N0001543	F1605077	69	5.57	30‰
N0001544	F1605074	6	2.47	30‰
N0001545	F1605074	14	3.17	30‰
N0001546	F1605074	15	4.07	30‰
N0001547	F1605074	16	2.57	30‰
N0001548	F1605074	17	2.87	30‰
N0001549	F1605074	17	2.97	30‰
N0001550	F1605074	18	2.37	30‰
N0001551	F1605074	18	3.77	30‰
N0001552	F1605074	19	5.77	30‰
N0001553	F1605074	19	5.97	30‰
N0001554	F1605074	19	2.47	30‰
N0001555	F1605074	20	5.77	30‰
N0001556	F1605074	20	2.17	30‰
N0001557	F1605074	20	3.07	30‰
N0001558	F1605074	20	5.07	30‰
N0001559	F1605074	20	2.57	30‰
N0001560	F1605074	20	2.37	30‰
N0001561	F1605074	21	3.67	30‰
N0001562	F1605074	23	3.37	30‰
N0001563	F1605074	25	4.07	30‰
N0001564	F1605074	26	3.07	30‰
N0001565	F1605074	29	2.37	30‰
N0001566	F1605074	31	3.37	30‰
N0001567	F1605074	31	3.87	30‰
N0001568	F1605074	32	3.97	30‰
N0001569	F1605074	32	4.07	30‰
N0001570	F1605074	32	3.67	30‰
N0001571	F1605074	33	3.37	30‰
N0001572	F1605074	34	2.47	30‰
N0001573	F1605074	35	3.47	30‰
N0001574	F1605074	36	4.17	30‰
N0001575	F1605074	36	3.77	30‰
N0001576	F1605074	36	3.87	30‰
N0001577	F1605074	41	3.67	30‰
N0001578	F1605074	43	4.67	30‰
N0001579	F1605074	51	3.77	30‰
N0001580	F1605072	2	2.57	30‰
N0001581	F1605072	5	2.77	30‰
N0001582	F1605072	5	3.17	30‰
N0001583	F1605072	5	3.77	30‰
N0001584	F1605072	5	3.37	30‰
N0001585	F1605072	5	3.27	30‰
N0001586	F1605072	5	3.87	30‰
N0001587	F1605072	6	3.17	30‰
N0001588	F1605072	6	2.87	30‰
N0001589	F1605072	7	3.27	30‰
N0001590	F1605072	7	3.97	30‰
N0001591	F1605072	7	4.07	30‰
N0001592	F1605072	7	3.17	30‰
N0001593	F1605072	8	5.47	30‰
N0001594	F1605072	9	2.47	30‰
N0001595	F1605072	9	3.47	30‰
N0001596	F1605072	10	1.37	30‰
N0001597	F1605072	10	3.77	30‰
N0001598	F1605072	10	2.87	30‰
N0001599	F1605072	10	4.77	30‰
N0001600	F1605072	10	3.87	30‰
N0001601	F1605072	10	3.57	30‰
N0001602	F1605072	12	4.27	30‰
N0001603	F1605072	13	4.17	30‰
N0001604	F1605072	14	2.67	30‰
N0001605	F1605072	14	3.67	30‰
N0001606	F1605072	14	3.07	30‰
N0001607	F1605072	15	1.47	30‰
N0001608	F1605072	15	3.87	30‰
N0001609	F1605072	16	1.87	30‰
N0001610	F1605072	16	3.47	30‰
N0001611	F1605072	16	4.27	30‰
N0001612	F1605072	17	3.47	30‰
N0001613	F1605072	18	2.27	30‰
N0001614	F1605072	25	4.47	30‰
N0001615	F1605072	29	4.47	30‰
N0001616	F1605072	29	4.37	30‰
N0001617	F1605072	29	4.27	30‰
N0001618	F1605072	32	4.07	30‰
N0001619	F1605072	34	4.37	30‰
N0001620	F1605072	34	3.37	30‰
N0001621	F1605072	38	3.97	30‰
N0001622	F1605072	38	3.27	30‰
N0001623	F1605072	38	3.37	30‰
N0001624	F1605072	39	3.87	30‰
N0001625	F1605072	39	3.37	30‰
N0001626	F1605072	41	5.07	30‰
N0001627	F1605069	8	2.07	30‰
N0001628	F1605069	9	2.37	30‰
N0001629	F1605069	14	3.87	30‰
N0001630	F1605069	15	4.57	30‰
N0001631	F1605069	16	3.27	30‰
N0001632	F1605069	16	3.17	30‰
N0001633	F1605069	16	3.27	30‰
N0001634	F1605069	16	2.97	30‰
N0001635	F1605069	16	3.27	30‰
N0001636	F1605069	17	3.97	30‰
N0001637	F1605069	17	1.87	30‰
N0001638	F1605069	17	3.87	30‰
N0001639	F1605069	18	3.47	30‰
N0001640	F1605069	18	2.27	30‰
N0001641	F1605069	20	1.47	30‰
N0001642	F1605069	25	3.87	30‰
N0001643	F1605069	26	3.57	30‰
N0001644	F1605069	28	4.07	30‰
N0001645	F1605069	29	3.37	30‰
N0001646	F1605069	31	5.07	30‰
N0001647	F1605069	32	4.57	30‰
N0001648	F1605069	34	3.37	30‰
N0001649	F1605069	35	1.97	30‰
N0001650	F1605069	35	3.97	30‰
N0001651	F1605069	36	3.27	30‰
N0001652	F1605069	36	2.57	30‰
N0001653	F1605069	36	2.37	30‰
N0001654	F1605069	36	2.67	30‰
N0001655	F1605069	36	2.47	30‰
N0001656	F1605069	36	3.47	30‰
N0001657	F1605069	36	3.37	30‰
N0001658	F1605069	38	3.37	30‰
N0001659	F1605069	38	3.27	30‰
N0001660	F1605069	41	3.37	30‰
N0001661	F1605069	41	4.27	30‰
N0001662	F1605069	41	3.67	30‰
N0001663	F1605069	41	3.77	30‰
N0001664	F1605069	41	2.67	30‰
N0001665	F1605069	44	4.57	30‰
N0001666	F1605069	47	4.27	30‰
N0001667	F1605069	48	4.77	30‰
N0001668	F1605073	18	3.67	30‰
N0001669	F1605073	18	3.37	30‰
N0001670	F1605073	19	2.87	30‰
N0001671	F1605073	19	3.07	30‰
N0001672	F1605073	20	2.17	30‰
N0001673	F1605073	23	5.67	30‰
N0001674	F1605073	24	3.17	30‰
N0001675	F1605073	24	2.67	30‰
N0001676	F1605073	25	3.57	30‰
N0001677	F1605073	31	3.17	30‰
N0001678	F1605073	31	4.67	30‰
N0001679	F1605073	33	2.67	30‰
N0001680	F1605073	34	2.47	30‰
N0001681	F1605073	36	3.17	30‰
N0001682	F1605073	36	2.77	30‰
N0001683	F1605073	36	3.27	30‰
N0001684	F1605073	36	3.37	30‰
N0001685	F1605073	38	4.07	30‰
N0001686	F1605073	39	2.77	30‰
N0001687	F1605073	39	2.97	30‰
N0001688	F1605073	41	4.27	30‰
N0001689	F1605073	43	4.07	30‰
N0001690	F1605073	43	4.17	30‰
N0001691	F1605073	44	4.17	30‰
N0001692	F1605073	47	4.77	30‰
N0001693	F1605073	47	5.77	30‰
N0001694	F1605073	48	4.77	30‰
N0001695	F1605073	48	4.07	30‰
N0001696	F1605073	48	3.27	30‰
N0001697	F1605073	52	3.87	30‰
N0001698	F1605073	53	4.77	30‰
N0001699	F1605073	53	4.67	30‰
N0001700	F1605073	56	4.67	30‰
N0001701	F1605073	64	3.57	30‰
N0001702	F1605073	69	4.97	30‰
N0001703	F1605067	6	2.87	30‰
N0001704	F1605067	8	3.47	30‰
N0001705	F1605067	14	2.77	30‰
N0001706	F1605067	15	3.67	30‰
N0001707	F1605067	15	4.07	30‰
N0001708	F1605067	16	4.47	30‰
N0001709	F1605067	17	5.07	30‰
N0001710	F1605067	18	2.87	30‰
N0001711	F1605067	19	3.77	30‰
N0001712	F1605067	20	1.87	30‰
N0001713	F1605067	20	3.67	30‰
N0001714	F1605067	20	4.67	30‰
N0001715	F1605067	20	1.87	30‰
N0001716	F1605067	25	2.87	30‰
N0001717	F1605067	27	3.47	30‰
N0001718	F1605067	27	3.67	30‰
N0001719	F1605067	30	4.27	30‰
N0001720	F1605067	30	3.77	30‰
N0001721	F1605067	30	3.87	30‰
N0001722	F1605067	30	3.37	30‰
N0001723	F1605067	31	4.57	30‰
N0001724	F1605067	32	5.07	30‰
N0001725	F1605067	32	3.77	30‰
N0001726	F1605067	32	4.37	30‰
N0001727	F1605067	32	3.37	30‰
N0001728	F1605067	32	4.17	30‰
N0001729	F1605067	34	2.37	30‰
N0001730	F1605067	36	2.37	30‰
N0001731	F1605067	36	2.47	30‰
N0001732	F1605067	36	2.27	30‰
N0001733	F1605067	36	3.27	30‰
N0001734	F1605067	39	3.57	30‰
N0001735	F1605067	39	3.37	30‰
N0001736	F1605067	41	3.77	30‰
N0001737	F1605067	41	2.57	30‰
N0001738	F1605067	43	3.67	30‰
N0001739	F1605067	44	3.67	30‰
N0001740	F1605067	44	3.47	30‰
N0001741	F1605067	47	4.37	30‰
N0001742	F1605067	48	4.07	30‰
N0001743	F1605067	48	4.67	30‰
N0001744	F1605067	48	2.97	30‰
N0001745	F1605067	48	3.17	30‰
N0001746	F1605067	51	3.57	30‰
N0001747	F1605067	52	3.57	30‰
N0001748	F1605067	56	4.07	30‰
N0001749	F1605068	6	5.37	30‰
N0001750	F1605068	8	1.67	30‰
N0001751	F1605068	9	3.37	30‰
N0001752	F1605068	11	2.07	30‰
N0001753	F1605068	13	4.37	30‰
N0001754	F1605068	13	3.97	30‰
N0001755	F1605068	14	3.17	30‰
N0001756	F1605068	14	3.77	30‰
N0001757	F1605068	14	3.17	30‰
N0001758	F1605068	15	4.07	30‰
N0001759	F1605068	15	3.17	30‰
N0001760	F1605068	15	2.97	30‰
N0001761	F1605068	16	4.07	30‰
N0001762	F1605068	17	3.27	30‰
N0001763	F1605068	18	3.97	30‰
N0001764	F1605068	18	3.07	30‰
N0001765	F1605068	18	3.47	30‰
N0001766	F1605068	18	2.57	30‰
N0001767	F1605068	19	2.87	30‰
N0001768	F1605068	19	3.17	30‰
N0001769	F1605068	23	3.37	30‰
N0001770	F1605068	23	3.87	30‰
N0001771	F1605068	24	3.17	30‰
N0001772	F1605068	25	3.87	30‰
N0001773	F1605068	26	3.37	30‰
N0001774	F1605068	32	3.77	30‰
N0001775	F1605068	32	3.47	30‰
N0001776	F1605068	33	3.47	30‰
N0001777	F1605068	33	2.97	30‰
N0001778	F1605068	36	3.27	30‰
N0001779	F1605068	36	3.37	30‰
N0001780	F1605068	36	2.57	30‰
N0001781	F1605068	36	2.67	30‰
N0001782	F1605068	39	4.77	30‰
N0001783	F1605068	39	3.87	30‰
N0001784	F1605068	39	3.87	30‰
N0001785	F1605068	41	2.47	30‰
N0001786	F1605068	41	2.77	30‰
N0001787	F1605068	41	3.07	30‰
N0001788	F1605068	43	4.87	30‰
N0001789	F1605068	43	4.17	30‰
N0001790	F1605068	47	4.97	30‰
N0001791	F1605118	8	4.97	30‰
N0001792	F1605118	9	4.47	30‰
N0001793	F1605118	11	3.57	30‰
N0001794	F1605118	13	3.77	30‰
N0001795	F1605118	14	3.47	30‰
N0001796	F1605118	14	3.47	30‰
N0001797	F1605118	15	2.37	30‰
N0001798	F1605118	15	2.87	30‰
N0001799	F1605118	15	3.87	30‰
N0001800	F1605118	16	2.47	30‰
N0001801	F1605118	16	2.87	30‰
N0001802	F1605118	16	3.87	30‰
N0001803	F1605118	16	3.57	30‰
N0001804	F1605118	17	3.47	30‰
N0001805	F1605118	17	2.47	30‰
N0001806	F1605118	17	3.57	30‰
N0001807	F1605118	18	2.97	30‰
N0001808	F1605118	18	3.47	30‰
N0001809	F1605118	19	3.57	30‰
N0001810	F1605118	20	2.87	30‰
N0001811	F1605118	21	4.77	30‰
N0001812	F1605118	23	4.37	30‰
N0001813	F1605118	23	3.87	30‰
N0001814	F1605118	24	3.47	30‰
N0001815	F1605118	26	4.07	30‰
N0001816	F1605118	26	3.47	30‰
N0001817	F1605118	34	3.47	30‰
N0001818	F1605118	36	2.97	30‰
N0001819	F1605118	36	3.17	30‰
N0001820	F1605118	38	3.07	30‰
N0001821	F1605118	38	4.07	30‰
N0001822	F1605118	39	3.37	30‰
N0001823	F1605118	39	4.67	30‰
N0001824	F1605118	39	3.97	30‰
N0001825	F1605118	39	3.27	30‰
N0001826	F1605118	41	3.57	30‰
N0001827	F1605118	41	3.87	30‰
N0001828	F1605118	43	3.37	30‰
N0001829	F1605118	43	4.17	30‰
N0001830	F1605118	43	3.77	30‰
N0001831	F1605118	47	4.07	30‰
N0001832	F1605118	47	4.47	30‰
N0001833	F1605124	15	2.97	30‰
N0001834	F1605124	17	3.87	30‰
N0001835	F1605124	19	3.17	30‰
N0001836	F1605124	25	4.67	30‰
N0001837	F1605124	27	4.27	30‰
N0001838	F1605124	29	3.67	30‰
N0001839	F1605124	29	5.17	30‰
N0001840	F1605124	30	3.17	30‰
N0001841	F1605124	34	4.27	30‰
N0001842	F1605124	35	4.97	30‰
N0001843	F1605124	35	4.17	30‰
N0001844	F1605124	36	2.97	30‰
N0001845	F1605124	38	3.87	30‰
N0001846	F1605124	38	3.47	30‰
N0001847	F1605124	38	3.07	30‰
N0001848	F1605124	40	4.37	30‰
N0001849	F1605124	40	4.17	30‰
N0001850	F1605124	40	4.87	30‰
N0001851	F1605124	42	4.37	30‰
N0001852	F1605124	42	4.47	30‰
N0001853	F1605124	43	5.07	30‰
N0001854	F1605124	45	3.77	30‰
N0001855	F1605124	47	4.67	30‰
N0001856	F1605124	47	5.37	30‰
N0001857	F1605124	49	5.07	30‰
N0001858	F1605124	50	5.17	30‰
N0001859	F1605124	50	4.27	30‰
N0001860	F1605124	59	4.67	30‰
N0001861	F1605124	60	6.67	30‰
N0001862	F1605124	60	4.67	30‰
N0001863	F1605124	60	4.77	30‰
N0001864	F1605124	78	4.57	30‰
N0001865	F1605124	40	4.07	30‰
N0001866	F1605124	53	4.67	30‰
N0001867	F1605124	56	3.07	30‰
N0001868	F1605124	57	4.47	30‰
N0001869	F1605124	64	3.37	30‰
N0001870	F1605124	69	6.17	30‰
N0001871	F1605124	40	4.27	30‰
N0001872	F1605085	5	3.27	30‰
N0001873	F1605085	8	2.67	30‰
N0001874	F1605085	9	2.97	30‰
N0001875	F1605085	13	3.27	30‰
N0001876	F1605085	14	3.27	30‰
N0001877	F1605085	15	2.77	30‰
N0001878	F1605085	15	2.37	30‰
N0001879	F1605085	16	3.47	30‰
N0001880	F1605085	18	3.47	30‰
N0001881	F1605085	18	3.57	30‰
N0001882	F1605085	19	4.47	30‰
N0001883	F1605085	23	3.57	30‰
N0001884	F1605085	23	3.77	30‰
N0001885	F1605085	23	4.37	30‰
N0001886	F1605085	24	4.47	30‰
N0001887	F1605085	24	5.17	30‰
N0001888	F1605085	25	5.27	30‰
N0001889	F1605085	25	5.07	30‰
N0001890	F1605085	25	4.27	30‰
N0001891	F1605085	27	3.87	30‰
N0001892	F1605085	29	3.87	30‰
N0001893	F1605085	29	3.97	30‰
N0001894	F1605085	29	4.07	30‰
N0001895	F1605085	29	4.47	30‰
N0001896	F1605085	30	3.27	30‰
N0001897	F1605085	30	3.17	30‰
N0001898	F1605085	30	4.17	30‰
N0001899	F1605085	31	5.07	30‰
N0001900	F1605085	33	3.37	30‰
N0001901	F1605085	33	3.47	30‰
N0001902	F1605085	35	4.57	30‰
N0001903	F1605085	38	2.67	30‰
N0001904	F1605085	38	2.27	30‰
N0001905	F1605085	40	3.67	30‰
N0001906	F1605085	43	5.57	30‰
N0001907	F1605085	43	4.07	30‰
N0001908	F1605115	6	2.77	30‰
N0001909	F1605115	8	2.67	30‰
N0001910	F1605115	12	3.77	30‰
N0001911	F1605115	12	2.97	30‰
N0001912	F1605115	13	4.07	30‰
N0001913	F1605115	15	4.37	30‰
N0001914	F1605115	16	3.97	30‰
N0001915	F1605115	17	1.57	30‰
N0001916	F1605115	18	2.17	30‰
N0001917	F1605115	18	3.27	30‰
N0001918	F1605115	19	3.97	30‰
N0001919	F1605115	20	3.67	30‰
N0001920	F1605115	20	3.67	30‰
N0001921	F1605115	21	4.97	30‰
N0001922	F1605115	23	3.87	30‰
N0001923	F1605115	28	2.47	30‰
N0001924	F1605115	29	4.67	30‰
N0001925	F1605115	29	3.37	30‰
N0001926	F1605115	29	3.87	30‰
N0001927	F1605115	29	4.17	30‰
N0001928	F1605115	32	4.67	30‰
N0001929	F1605115	33	5.07	30‰
N0001930	F1605115	34	4.77	30‰
N0001931	F1605115	35	2.77	30‰
N0001932	F1605115	36	3.17	30‰
N0001933	F1605115	36	3.87	30‰
N0001934	F1605115	47	4.67	30‰
N0001935	F1605115	47	3.87	30‰
N0001936	F1605115	48	5.57	30‰
N0001937	F1605115	48	2.77	30‰
N0001938	F1605115	49	5.57	30‰
N0001939	F1605115	49	3.87	30‰
N0001940	F1605115	49	4.67	30‰
N0001941	F1605115	49	5.57	30‰
N0001942	F1605115	49	5.77	30‰
N0001943	F1605115	50	3.57	30‰
N0001944	F1605115	52	4.47	30‰
N0001945	F1605115	52	5.47	30‰
N0001946	F1605115	57	3.57	30‰
N0001947	F1605115	60	4.77	30‰
N0001948	F1605115	61	5.17	30‰
N0001949	F1605115	61	5.27	30‰
N0001950	F1605116	6	5.07	30‰
N0001951	F1605116	9	3.07	30‰
N0001952	F1605116	10	2.27	30‰
N0001953	F1605116	10	3.07	30‰
N0001954	F1605116	12	3.57	30‰
N0001955	F1605116	12	2.97	30‰
N0001956	F1605116	13	3.77	30‰
N0001957	F1605116	14	5.07	30‰
N0001958	F1605116	14	2.67	30‰
N0001959	F1605116	15	1.77	30‰
N0001960	F1605116	15	3.77	30‰
N0001961	F1605116	16	3.97	30‰
N0001962	F1605116	16	4.37	30‰
N0001963	F1605116	17	3.87	30‰
N0001964	F1605116	18	3.37	30‰
N0001965	F1605116	19	1.47	30‰
N0001966	F1605116	21	3.37	30‰
N0001967	F1605116	23	2.87	30‰
N0001968	F1605116	23	4.67	30‰
N0001969	F1605116	23	3.67	30‰
N0001970	F1605116	23	3.17	30‰
N0001971	F1605116	23	3.77	30‰
N0001972	F1605116	24	3.37	30‰
N0001973	F1605116	25	4.47	30‰
N0001974	F1605116	26	3.07	30‰
N0001975	F1605116	29	2.87	30‰
N0001976	F1605116	29	3.17	30‰
N0001977	F1605116	29	3.67	30‰
N0001978	F1605116	29	4.17	30‰
N0001979	F1605116	29	3.27	30‰
N0001980	F1605116	29	4.87	30‰
N0001981	F1605116	31	3.47	30‰
N0001982	F1605116	31	4.07	30‰
N0001983	F1605116	32	5.57	30‰
N0001984	F1605116	33	2.57	30‰
N0001985	F1605116	33	3.27	30‰
N0001986	F1605116	34	3.57	30‰
N0001987	F1605116	34	3.37	30‰
N0001988	F1605116	34	3.07	30‰
N0001989	F1605116	34	3.47	30‰
N0001990	F1605116	36	4.67	30‰
N0001991	F1605116	44	5.17	30‰
N0001992	F1605103	5	3.87	30‰
N0001993	F1605103	7	2.17	30‰
N0001994	F1605103	8	4.27	30‰
N0001995	F1605103	8	3.47	30‰
N0001996	F1605103	9	3.57	30‰
N0001997	F1605103	10	2.67	30‰
N0001998	F1605103	11	3.47	30‰
N0001999	F1605103	12	4.27	30‰
[truncated: 5,222 more rows]
